# Supplementary material for: Predictive Capability of QSAR Models Based on the CompTox Zebrafish Embryo Assays: An Imbalanced Classification Problem
Source: Molecules. 2021 Mar 15;26(6):1617. doi: 10.3390/molecules26061617 (PMC7998177; doi:10.3390/molecules26061617)
Supplement: Supplementary file 1 [file molecules-26-01617-s001.zip]

Archive with 3 entries (3 files):
- Table_S1_Molecules_Lovric-et-al_final.xlsx
- Table_S2_Molecules_Lovric-et-al_final.xlsx
- Table_S3_Molecules_Lovric-et-al_final.xlsx
