# Supplementary material for: Predictive Capability of QSAR Models Based on the CompTox Zebrafish Embryo Assays: An Imbalanced Classification Problem
Source: Molecules. 2021 Mar 15;26(6):1617. doi: 10.3390/molecules26061617 (PMC7998177; doi:10.3390/molecules26061617)
Supplement: Supplementary file 1 [file molecules-26-01617-s001.zip › Table_S1_Molecules_Lovric-et-al_final.xlsx]

## Sheet: Results
Model index	Real-Accuracy Train (%)	Real-Accuracy Train	Accuracy Train	MCC Train	Kappa score Train	TN Train	FN Train	FP Train	TP Train	Specificity Train	Sensitivity Train	Balanced Accuracy Train	MCC CV	Real-Accuracy Test (%)	Real-Accuracy Test	Accuracy Test	MCC Test	Kappa score Test	TN Test	FN Test	FP Test	TP Test	Specificity Test	Sensitivity Test	Balanced Accuracy Test	Scaling	Classifier algorithm	Descriptor set	Feature selection	Endpoint	Number of features in the model
None|rf_|42|ds|True|HIT_CALL_AXIS_up|None|86	11.2909	0.112909	0.856061	0.463112	0.439595	617	25	89	61	0.873938	0.709302	0.79162	0.177903	8.86644	0.0886644	0.863636	0.39897	0.394015	159	10	17	12	0.903409	0.545455	0.724432	FALSE	Random Forest	Descriptors	TRUE	AXIS	86
None|rf_|42|ds|False|HIT_CALL_MORT_up|None|204	7.03006	0.0703006	0.922403	0.545568	0.475333	705	60	2	32	0.997171	0.347826	0.672499	0.212162	4.31	0.0431	0.905	0.395986	0.312093	176	18	1	5	0.99435	0.217391	0.605871	FALSE	Random Forest	Descriptors	FALSE	MORT	204
None|rf_|42|ds|False|HIT_CALL_AXIS_up|None|204	11.4191	0.114191	0.789141	0.4103	0.351304	556	17	150	69	0.787535	0.802326	0.79493	0.140168	9.65208	0.0965208	0.792929	0.355846	0.31793	142	7	34	15	0.806818	0.681818	0.744318	FALSE	Random Forest	Descriptors	FALSE	AXIS	204
scale|rf_|42|ds|False|HIT_CALL_AXIS_up|scale|135	10.1418	0.101418	0.712121	0.339855	0.260516	493	15	213	71	0.6983	0.825581	0.761941	0.130574	10.101	0.10101	0.742424	0.345033	0.28169	130	5	46	17	0.738636	0.772727	0.755682	TRUE	Random Forest	Descriptors	FALSE	AXIS	135
scale|rf_|42|ds|True|HIT_CALL_PE_up|scale|45	11.7683	0.117683	0.939394	0.675489	0.660068	690	39	9	54	0.987124	0.580645	0.783885	0.18379	2.56096	0.0256096	0.893939	0.284047	0.194498	174	20	1	3	0.994286	0.130435	0.56236	TRUE	Random Forest	Descriptors	TRUE	PE	45
scale|rf_|42|ds|False|HIT_CALL_BRAI_up|scale|135	5.08111	0.0508111	0.955808	0.549034	0.534837	735	26	9	22	0.987903	0.458333	0.723118	0.0413708	0.948883	0.00948883	0.944444	0.2805	0.145882	186	11	0	1	1	0.0833333	0.541667	TRUE	Random Forest	Descriptors	FALSE	BRAI	135
None|rf_|42|ds|True|HIT_CALL_BRAI_up|None|61	5.15764	0.0515764	0.962121	0.606545	0.576561	740	26	4	22	0.994624	0.458333	0.726478	0.0292483	0.948883	0.00948883	0.944444	0.2805	0.145882	186	11	0	1	1	0.0833333	0.541667	FALSE	Random Forest	Descriptors	TRUE	BRAI	61
None|nn_|42|fp|False|HIT_CALL_MORT_up|None|5120	7.75218	0.0775218	0.928661	0.593339	0.520766	707	57	0	35	1	0.380435	0.690217	0.0104489	1.77	0.0177	0.895	0.278808	0.144254	177	21	0	2	1	0.0869565	0.543478	FALSE	Neural networks	Fingerprints	FALSE	MORT	5120
scale|rf_|42|ds|False|HIT_CALL_MORT_up|scale|136	11.4508	0.114508	0.938673	0.665559	0.651225	697	39	10	53	0.985856	0.576087	0.780971	0.195105	3.85	0.0385	0.885	0.276862	0.250814	172	18	5	5	0.971751	0.217391	0.594571	TRUE	Random Forest	Descriptors	FALSE	MORT	136
scale|rf_|42|ds|False|HIT_CALL_PE_up|scale|135	12.4225	0.124225	0.934343	0.658961	0.654224	682	35	17	58	0.97568	0.623656	0.799668	0.155485	3.87716	0.0387716	0.883838	0.276281	0.250247	170	18	5	5	0.971429	0.217391	0.59441	TRUE	Random Forest	Descriptors	FALSE	PE	135
None|lg_|42|fp|False|HIT_CALL_JAW_up|None|5120	19.5009	0.195009	0.997475	0.987297	0.987216	703	0	2	87	0.997163	1	0.998582	0.201333	4.93827	0.0493827	0.863636	0.26675	0.265861	164	15	12	7	0.931818	0.318182	0.625	FALSE	Logistic Regression	Fingerprints	FALSE	JAW	5120
None|rf_|42|ds|True|HIT_CALL_YSE_up|None|25	12.0345	0.120345	0.878788	0.50287	0.498205	633	35	61	63	0.912104	0.642857	0.77748	0.191684	5.27497	0.0527497	0.843434	0.252674	0.252011	159	17	14	8	0.919075	0.32	0.619538	FALSE	Random Forest	Descriptors	TRUE	YSE	25
None|lg_|42|fp|False|HIT_CALL_MORT_up|None|5120	19.2531	0.192531	0.951189	0.814586	0.797752	668	0	39	92	0.944837	1	0.972419	0.252947	5.665	0.05665	0.83	0.252164	0.249945	157	14	20	9	0.887006	0.391304	0.639155	FALSE	Logistic Regression	Fingerprints	FALSE	MORT	5120
scale|lg_|42|ds|True|HIT_CALL_ActivityScore|scale|57	10.7208	0.107208	0.560701	0.277638	0.19617	319	21	330	129	0.491525	0.86	0.675763	0.183166	9.65	0.0965	0.565	0.249773	0.181562	83	7	80	30	0.509202	0.810811	0.660007	TRUE	Logistic Regression	Descriptors	TRUE	ActivityScore	57
None|rf_|42|ds|True|HIT_CALL_ActivityScore|None|58	18.5542	0.185542	0.785982	0.501806	0.464366	503	25	146	125	0.775039	0.833333	0.804186	0.233739	8.975	0.08975	0.7	0.246744	0.230276	119	16	44	21	0.730061	0.567568	0.648814	FALSE	Random Forest	Descriptors	TRUE	ActivityScore	58
None|rf_|42|fp|False|HIT_CALL_TRUN_up|None|5120	8.02055	0.0802055	0.959596	0.670311	0.665001	725	10	22	35	0.970549	0.777778	0.874163	0.0276675	1.73962	0.0173962	0.939394	0.242032	0.223022	184	9	3	2	0.983957	0.181818	0.582888	FALSE	Random Forest	Fingerprints	FALSE	TRUN	5120
None|lg_|42|fp|False|HIT_CALL_ActivityScore|None|5120	26.0338	0.260338	0.881101	0.722928	0.686479	554	0	95	150	0.853621	1	0.92681	0.220622	8.79	0.0879	0.695	0.240713	0.223721	118	16	45	21	0.723926	0.567568	0.645747	FALSE	Logistic Regression	Fingerprints	FALSE	ActivityScore	5120
None|rf_|42|ds|True|HIT_CALL_PE_up|None|51	11.6219	0.116219	0.900253	0.538881	0.538134	655	35	44	58	0.937053	0.623656	0.780354	0.195884	4.18325	0.0418325	0.863636	0.239516	0.234755	165	17	10	6	0.942857	0.26087	0.601863	FALSE	Random Forest	Descriptors	TRUE	PE	51
scale|rf_|42|ds|True|HIT_CALL_ActivityScore|scale|58	18.0958	0.180958	0.71965	0.467	0.392272	437	12	212	138	0.673344	0.92	0.796672	0.245506	8.72	0.0872	0.625	0.226205	0.188663	100	12	63	25	0.613497	0.675676	0.644586	TRUE	Random Forest	Descriptors	TRUE	ActivityScore	58
None|lg_|42|fp|False|HIT_CALL_BRAI_up|None|5120	8.97612	0.0897612	0.929293	0.592669	0.559371	695	7	49	41	0.93414	0.854167	0.894153	0.0929797	2.99969	0.0299969	0.893939	0.224371	0.220472	173	8	13	4	0.930108	0.333333	0.63172	FALSE	Logistic Regression	Fingerprints	FALSE	BRAI	5120
None|rf_|42|ds|False|HIT_CALL_PE_up|None|204	12.7937	0.127937	0.941919	0.695566	0.687767	687	34	12	59	0.982833	0.634409	0.808621	0.178213	2.98439	0.0298439	0.878788	0.223574	0.197568	170	19	5	4	0.971429	0.173913	0.572671	FALSE	Random Forest	Descriptors	FALSE	PE	204
scale|rf_|42|ds|True|HIT_CALL_MORT_up|scale|77	12.3277	0.123277	0.934919	0.658211	0.654481	689	34	18	58	0.97454	0.630435	0.802488	0.21424	3.505	0.03505	0.87	0.222831	0.21236	169	18	8	5	0.954802	0.217391	0.586097	TRUE	Random Forest	Descriptors	TRUE	MORT	77
None|lg_|42|fp|False|HIT_CALL_EYE_up|None|5120	14.1937	0.141937	0.984848	0.90778	0.903548	718	0	12	62	0.983562	1	0.991781	0.112186	2.96908	0.0296908	0.893939	0.218866	0.218715	173	11	10	4	0.945355	0.266667	0.606011	FALSE	Logistic Regression	Fingerprints	FALSE	EYE	5120
scale|rf_|42|ds|False|HIT_CALL_ActivityScore|scale|136	22.1619	0.221619	0.948686	0.826733	0.81199	649	41	0	109	1	0.726667	0.863333	0.257745	2.89	0.0289	0.825	0.218151	0.141736	161	33	2	4	0.98773	0.108108	0.547919	TRUE	Random Forest	Descriptors	FALSE	ActivityScore	136
None|rf_|42|fp|False|HIT_CALL_PE_up|None|5120	13.1533	0.131533	0.891414	0.556753	0.547783	639	26	60	67	0.914163	0.72043	0.817297	0.155416	4.25467	0.0425467	0.833333	0.203424	0.203365	158	16	17	7	0.902857	0.304348	0.603602	FALSE	Random Forest	Fingerprints	FALSE	PE	5120
None|rf_|42|fp|False|HIT_CALL_BRAI_up|None|5120	9.35109	0.0935109	0.978535	0.81336	0.813311	735	8	9	40	0.987903	0.833333	0.910618	0.126361	1.65289	0.0165289	0.929293	0.202056	0.189474	182	10	4	2	0.978495	0.166667	0.572581	FALSE	Random Forest	Fingerprints	FALSE	BRAI	5120
None|rf_|42|ds|False|HIT_CALL_YSE_up|None|204	10.4026	0.104026	0.92803	0.621378	0.591072	687	50	7	48	0.989914	0.489796	0.739855	0.168691	2.26507	0.0226507	0.873737	0.198913	0.152107	170	22	3	3	0.982659	0.12	0.551329	FALSE	Random Forest	Descriptors	FALSE	YSE	204
scale|rf_|42|ds|False|HIT_CALL_SNOU_up|scale|135	12.0689	0.120689	0.919192	0.599716	0.598962	670	28	36	58	0.949008	0.674419	0.811714	0.17759	3.33639	0.0333639	0.863636	0.198786	0.196573	166	16	11	5	0.937853	0.238095	0.587974	TRUE	Random Forest	Descriptors	FALSE	SNOU	135
None|lg_|42|fp|False|HIT_CALL_SNOU_up|None|5120	16.3574	0.163574	0.925505	0.707532	0.687086	654	7	52	79	0.926346	0.918605	0.922475	0.192103	4.17815	0.0417815	0.828283	0.1977	0.195699	157	14	20	7	0.887006	0.333333	0.610169	FALSE	Logistic Regression	Fingerprints	FALSE	SNOU	5120
scale|lg_|42|ds|True|HIT_CALL_MORT_up|scale|90	11.2691	0.112691	0.763454	0.383715	0.322678	537	19	170	73	0.759547	0.793478	0.776513	0.203749	5.755	0.05755	0.7	0.194175	0.160957	127	10	50	13	0.717514	0.565217	0.641366	TRUE	Logistic Regression	Descriptors	TRUE	MORT	90
None|rf_|42|ds|False|HIT_CALL_ActivityScore|None|204	18.0792	0.180792	0.914894	0.699579	0.679929	640	59	9	91	0.986133	0.606667	0.7964	0.253516	4.04	0.0404	0.805	0.191755	0.171623	154	30	9	7	0.944785	0.189189	0.566987	FALSE	Random Forest	Descriptors	FALSE	ActivityScore	204
scale|rf_|42|ds|True|HIT_CALL_YSE_up|scale|31	14.4526	0.144526	0.84596	0.519653	0.484067	590	18	104	80	0.850144	0.816327	0.833235	0.118703	4.75462	0.0475462	0.792929	0.189785	0.186736	148	16	25	9	0.855491	0.36	0.607746	TRUE	Random Forest	Descriptors	TRUE	YSE	31
scale|rf_|42|ds|True|HIT_CALL_BRAI_up|scale|36	5.56321	0.0556321	0.940657	0.483889	0.48386	720	23	24	25	0.967742	0.520833	0.744288	0.06999	0.887665	0.00887665	0.939394	0.18602	0.127753	185	11	1	1	0.994624	0.0833333	0.538978	TRUE	Random Forest	Descriptors	TRUE	BRAI	36
None|rf_|42|ds|False|HIT_CALL_BRAI_up|None|204	5.60147	0.0560147	0.962121	0.614861	0.596577	738	24	6	24	0.991935	0.5	0.745968	0.0640407	0.887665	0.00887665	0.939394	0.18602	0.127753	185	11	1	1	0.994624	0.0833333	0.538978	FALSE	Random Forest	Descriptors	FALSE	BRAI	204
scale|lg_|42|ds|False|HIT_CALL_ActivityScore|scale|136	12.9179	0.129179	0.673342	0.334163	0.283388	422	34	227	116	0.650231	0.773333	0.711782	0.188213	7.015	0.07015	0.63	0.184012	0.159377	104	15	59	22	0.638037	0.594595	0.616316	TRUE	Logistic Regression	Descriptors	FALSE	ActivityScore	136
None|lg_|42|fp|False|HIT_CALL_AXIS_up|None|5120	18.4267	0.184267	0.957071	0.825926	0.811047	672	0	34	86	0.951841	1	0.975921	0.200606	3.92817	0.0392817	0.818182	0.179358	0.177665	155	15	21	7	0.880682	0.318182	0.599432	FALSE	Logistic Regression	Fingerprints	FALSE	AXIS	5120
None|rf_|42|fp|False|HIT_CALL_ActivityScore|None|5120	15.9943	0.159943	0.838548	0.499326	0.497653	574	54	75	96	0.884438	0.64	0.762219	0.230652	5.415	0.05415	0.74	0.17272	0.17237	135	24	28	13	0.828221	0.351351	0.589786	FALSE	Random Forest	Fingerprints	FALSE	ActivityScore	5120
scale|rf_|42|ds|True|HIT_CALL_JAW_up|scale|80	11.0279	0.110279	0.737374	0.373013	0.295729	511	14	194	73	0.724823	0.83908	0.781952	0.0897725	4.82604	0.0482604	0.717172	0.170485	0.145763	131	11	45	11	0.744318	0.5	0.622159	TRUE	Random Forest	Descriptors	TRUE	JAW	80
None|rf_|42|ds|True|HIT_CALL_EYE_up|None|70	8.58331	0.0858331	0.939394	0.586222	0.586135	705	23	25	39	0.965753	0.629032	0.797393	0.0492438	2.58647	0.0258647	0.868687	0.165933	0.164557	168	11	15	4	0.918033	0.266667	0.59235	FALSE	Random Forest	Descriptors	TRUE	EYE	70
None|rf_|42|fp|False|HIT_CALL_MORT_up|None|5120	15.9217	0.159217	0.923655	0.686536	0.675901	660	14	47	78	0.933522	0.847826	0.890674	0.221891	3.355	0.03355	0.83	0.164824	0.164824	160	17	17	6	0.903955	0.26087	0.582412	FALSE	Random Forest	Fingerprints	FALSE	MORT	5120
scale|rf_|42|ds|True|HIT_CALL_AXIS_up|scale|25	7.75877	0.0775877	0.511364	0.253031	0.137027	324	5	382	81	0.458924	0.94186	0.700392	0.0580743	4.93827	0.0493827	0.510101	0.157943	0.0915713	84	5	92	17	0.477273	0.772727	0.625	TRUE	Random Forest	Descriptors	TRUE	AXIS	25
scale|lg_|42|ds|True|HIT_CALL_EYE_up|scale|81	7.13639	0.0713639	0.534091	0.266716	0.132826	361	0	369	62	0.494521	1	0.74726	0.0937992	4.0251	0.040251	0.454545	0.155317	0.0687222	77	2	106	13	0.420765	0.866667	0.643716	TRUE	Logistic Regression	Descriptors	TRUE	EYE	81
scale|nn_|42|ds|False|HIT_CALL_ActivityScore|scale|136	4.12875	0.0412875	0.834793	0.309712	0.199945	646	129	3	21	0.995378	0.14	0.567689	0.0128205	1.445	0.01445	0.82	0.153077	0.0743122	162	35	1	2	0.993865	0.0540541	0.52396	TRUE	Neural networks	Descriptors	FALSE	ActivityScore	136
scale|nn_|42|ds|True|HIT_CALL_ActivityScore|scale|136	4.12875	0.0412875	0.834793	0.309712	0.199945	646	129	3	21	0.995378	0.14	0.567689	0.0128205	1.445	0.01445	0.82	0.153077	0.0743122	162	35	1	2	0.993865	0.0540541	0.52396	TRUE	Neural networks	Descriptors	TRUE	ActivityScore	136
scale|rf_|42|ds|True|HIT_CALL_TR_up|scale|38	9.82808	0.0982808	0.896465	0.517404	0.486982	662	14	68	48	0.906849	0.774194	0.840521	0.098334	2.84665	0.0284665	0.833333	0.15218	0.145882	160	11	22	5	0.879121	0.3125	0.59581	TRUE	Random Forest	Descriptors	TRUE	TR	38
None|rf_|42|fp|False|HIT_CALL_AXIS_up|None|5120	14.2938	0.142938	0.885101	0.58479	0.554374	628	13	78	73	0.889518	0.848837	0.869178	0.124592	3.47924	0.0347924	0.79798	0.150379	0.146919	151	15	25	7	0.857955	0.318182	0.588068	FALSE	Random Forest	Fingerprints	FALSE	AXIS	5120
None|lg_|42|fp|False|HIT_CALL_PIG_up|None|5120	8.63177	0.0863177	0.994949	0.94617	0.944724	752	0	4	36	0.994709	1	0.997354	0.21707	0.826446	0.00826446	0.944444	0.141004	0.129496	186	8	3	1	0.984127	0.111111	0.547619	FALSE	Logistic Regression	Fingerprints	FALSE	PIG	5120
scale|lg_|42|ds|True|HIT_CALL_JAW_up|scale|59	2.56638	0.0256638	0.441919	0.0840301	0.0439641	287	24	418	63	0.407092	0.724138	0.565615	0.0603795	4.26487	0.0426487	0.444444	0.140253	0.0712946	70	4	106	18	0.397727	0.818182	0.607955	TRUE	Logistic Regression	Descriptors	TRUE	JAW	59
None|lg_|42|fp|False|HIT_CALL_CFIN_up|None|5120	8.06104	0.0806104	0.935606	0.609277	0.555917	705	2	49	36	0.935013	0.947368	0.941191	0.0677139	2.30589	0.0230589	0.818182	0.139604	0.11255	158	6	30	4	0.840426	0.4	0.620213	FALSE	Logistic Regression	Fingerprints	FALSE	CFIN	5120
None|rf_|42|fp|False|HIT_CALL_SNOU_up|None|5120	12.2328	0.122328	0.753788	0.417435	0.331926	520	9	186	77	0.736544	0.895349	0.815946	0.140543	3.78023	0.0378023	0.69697	0.134211	0.110912	128	11	49	10	0.723164	0.47619	0.599677	FALSE	Random Forest	Fingerprints	FALSE	SNOU	5120
scale|lg_|42|ds|False|HIT_CALL_MORT_up|scale|136	10.958	0.10958	0.808511	0.40103	0.363969	580	26	127	66	0.820368	0.717391	0.76888	0.218598	3.595	0.03595	0.74	0.132887	0.121473	139	14	38	9	0.785311	0.391304	0.588308	TRUE	Logistic Regression	Descriptors	FALSE	MORT	136
None|lg_|42|fp|False|HIT_CALL_YSE_up|None|5120	21.2765	0.212765	0.991162	0.960506	0.960116	688	1	6	97	0.991354	0.989796	0.990575	0.18595	2.25487	0.0225487	0.843434	0.132421	0.12589	163	21	10	4	0.942197	0.16	0.551098	FALSE	Logistic Regression	Fingerprints	FALSE	YSE	5120
scale|rf_|42|ds|True|HIT_CALL_SNOU_up|scale|50	13.1294	0.131294	0.895202	0.571429	0.556114	643	20	63	66	0.910765	0.767442	0.839103	0.180931	2.58647	0.0258647	0.828283	0.131078	0.130906	159	16	18	5	0.898305	0.238095	0.5682	TRUE	Random Forest	Descriptors	TRUE	SNOU	50
scale|lg_|42|ds|False|HIT_CALL_SNOU_up|scale|135	10.5187	0.105187	0.784091	0.380123	0.327587	556	21	150	65	0.787535	0.755814	0.771675	0.159289	3.41292	0.0341292	0.717172	0.125172	0.107677	133	12	44	9	0.751412	0.428571	0.589992	TRUE	Logistic Regression	Descriptors	FALSE	SNOU	135
scale|lg_|42|ds|True|HIT_CALL_SNOU_up|scale|135	10.5187	0.105187	0.784091	0.380123	0.327587	556	21	150	65	0.787535	0.755814	0.771675	0.159289	3.41292	0.0341292	0.717172	0.125172	0.107677	133	12	44	9	0.751412	0.428571	0.589992	TRUE	Logistic Regression	Descriptors	TRUE	SNOU	135
scale|rf_|42|ds|False|HIT_CALL_JAW_up|scale|135	9.97092	0.0997092	0.698232	0.329545	0.248356	481	15	224	72	0.68227	0.827586	0.754928	0.0698282	3.7037	0.037037	0.666667	0.125	0.1	121	11	55	11	0.6875	0.5	0.59375	TRUE	Random Forest	Descriptors	FALSE	JAW	135
None|rf_|42|fp|False|HIT_CALL_JAW_up|None|5120	8.82499	0.0882499	0.933081	0.603298	0.568734	699	47	6	40	0.991489	0.45977	0.72563	0.119614	0.785634	0.00785634	0.888889	0.125	0.0660377	175	21	1	1	0.994318	0.0454545	0.519886	FALSE	Random Forest	Fingerprints	FALSE	JAW	5120
None|rf_|42|ds|False|HIT_CALL_TRUN_up|None|204	3.72475	0.0372475	0.955808	0.489546	0.457364	741	29	6	16	0.991968	0.355556	0.673762	0.0339895	0.785634	0.00785634	0.934343	0.121891	0.10687	184	10	3	1	0.983957	0.0909091	0.537433	FALSE	Random Forest	Descriptors	FALSE	TRUN	204
None|rf_|42|ds|True|HIT_CALL_TRUN_up|None|204	3.72475	0.0372475	0.955808	0.489546	0.457364	741	29	6	16	0.991968	0.355556	0.673762	0.0339895	0.785634	0.00785634	0.934343	0.121891	0.10687	184	10	3	1	0.983957	0.0909091	0.537433	FALSE	Random Forest	Descriptors	TRUE	TRUN	204
scale|lg_|42|ds|False|HIT_CALL_SWIM_up|scale|135	3.68904	0.0368904	0.594697	0.208635	0.0834259	445	0	321	26	0.58094	1	0.79047	0.103654	1.92837	0.0192837	0.661616	0.118045	0.0539153	127	2	65	4	0.661458	0.666667	0.664062	TRUE	Logistic Regression	Descriptors	FALSE	SWIM	135
scale|lg_|42|ds|True|HIT_CALL_SWIM_up|scale|135	3.68904	0.0368904	0.594697	0.208635	0.0834259	445	0	321	26	0.58094	1	0.79047	0.103654	1.92837	0.0192837	0.661616	0.118045	0.0539153	127	2	65	4	0.661458	0.666667	0.664062	TRUE	Logistic Regression	Descriptors	TRUE	SWIM	135
scale|rf_|42|ds|False|HIT_CALL_TR_up|scale|135	9.40465	0.0940465	0.964646	0.733667	0.726789	723	21	7	41	0.990411	0.66129	0.825851	0.11785	0.765228	0.00765228	0.914141	0.114926	0.0818331	180	15	2	1	0.989011	0.0625	0.525755	TRUE	Random Forest	Descriptors	FALSE	TR	135
scale|lg_|42|ds|True|HIT_CALL_BRAI_up|scale|61	3.89501	0.0389501	0.473485	0.165083	0.0688815	332	5	412	43	0.446237	0.895833	0.671035	0.0913909	2.63238	0.0263238	0.424242	0.113427	0.0437214	74	2	112	10	0.397849	0.833333	0.615591	TRUE	Logistic Regression	Descriptors	TRUE	BRAI	61
scale|lg_|42|ds|False|HIT_CALL_AXIS_up|scale|135	7.11407	0.0711407	0.590909	0.228953	0.148138	399	17	307	69	0.565156	0.802326	0.683741	0.131534	3.367	0.03367	0.545455	0.107187	0.0689655	94	8	82	14	0.534091	0.636364	0.585227	TRUE	Logistic Regression	Descriptors	FALSE	AXIS	135
scale|lg_|42|ds|True|HIT_CALL_AXIS_up|scale|135	7.11407	0.0711407	0.590909	0.228953	0.148138	399	17	307	69	0.565156	0.802326	0.683741	0.131534	3.367	0.03367	0.545455	0.107187	0.0689655	94	8	82	14	0.534091	0.636364	0.585227	TRUE	Logistic Regression	Descriptors	TRUE	AXIS	135
None|rf_|42|ds|True|HIT_CALL_SNOU_up|None|50	11.9847	0.119847	0.787879	0.426516	0.36102	552	14	154	72	0.78187	0.837209	0.809539	0.135044	2.98439	0.0298439	0.69697	0.107032	0.0896552	129	12	48	9	0.728814	0.428571	0.578692	FALSE	Random Forest	Descriptors	TRUE	SNOU	50
None|lg_|42|fp|False|HIT_CALL_TRUN_up|None|5120	9.91449	0.0991449	0.929293	0.641984	0.583713	691	0	56	45	0.925033	1	0.962517	0.0970141	1.45903	0.0145903	0.833333	0.0913998	0.0804954	162	8	25	3	0.86631	0.272727	0.569519	FALSE	Logistic Regression	Fingerprints	FALSE	TRUN	5120
None|rf_|42|ds|False|HIT_CALL_JAW_up|None|204	9.6964	0.096964	0.676768	0.316783	0.230759	463	14	242	73	0.656738	0.83908	0.747909	0.113499	2.6936	0.026936	0.621212	0.0883452	0.06639	112	11	64	11	0.636364	0.5	0.568182	FALSE	Random Forest	Descriptors	FALSE	JAW	204
scale|lg_|42|ds|False|HIT_CALL_OTIC_up|scale|135	3.71423	0.0371423	0.959596	0.479223	0.478969	744	17	15	16	0.980237	0.484848	0.732543	0.0743018	0.683604	0.00683604	0.929293	0.0881579	0.0881579	183	7	7	1	0.963158	0.125	0.544079	TRUE	Logistic Regression	Descriptors	FALSE	OTIC	135
scale|rf_|42|ds|True|HIT_CALL_PFIN_up|scale|4	3.92849	0.0392849	0.934343	0.374459	0.374351	722	25	27	18	0.963952	0.418605	0.691278	0.0926628	0.673401	0.00673401	0.924242	0.0857493	0.0816327	182	10	5	1	0.973262	0.0909091	0.532086	TRUE	Random Forest	Descriptors	TRUE	PFIN	4
None|rf_|42|fp|False|HIT_CALL_PFIN_up|None|5120	7.1839	0.071839	0.964646	0.670932	0.670187	733	12	16	31	0.978638	0.72093	0.849784	0.133008	0.673401	0.00673401	0.924242	0.0857493	0.0816327	182	10	5	1	0.973262	0.0909091	0.532086	FALSE	Random Forest	Fingerprints	FALSE	PFIN	5120
None|lg_|42|fp|False|HIT_CALL_PE_up|None|5120	11.0843	0.110843	0.943182	0.695076	0.661114	697	43	2	50	0.997139	0.537634	0.767387	0.159382	1.08152	0.0108152	0.863636	0.0857099	0.0734835	169	21	6	2	0.965714	0.0869565	0.526335	FALSE	Logistic Regression	Fingerprints	FALSE	PE	5120
None|rf_|42|ds|False|HIT_CALL_SNOU_up|None|204	10.131	0.10131	0.902778	0.510553	0.510295	665	36	41	50	0.941926	0.581395	0.761661	0.17879	1.31619	0.0131619	0.843434	0.0784202	0.0775473	164	18	13	3	0.926554	0.142857	0.534705	FALSE	Random Forest	Descriptors	FALSE	SNOU	204
scale|rf_|42|ds|False|HIT_CALL_YSE_up|scale|135	11.4733	0.114733	0.664141	0.351478	0.254628	438	10	256	88	0.631124	0.897959	0.764542	0.161548	2.54566	0.0254566	0.585859	0.077664	0.0579088	103	12	70	13	0.595376	0.52	0.557688	TRUE	Random Forest	Descriptors	FALSE	YSE	135
scale|lg_|42|ds|True|HIT_CALL_OTIC_up|scale|69	4.19823	0.0419823	0.878788	0.309768	0.257253	675	12	84	21	0.889328	0.636364	0.762846	0.125463	0.999898	0.00999898	0.853535	0.0764436	0.0639061	167	6	23	2	0.878947	0.25	0.564474	TRUE	Logistic Regression	Descriptors	TRUE	OTIC	69
scale|rf_|42|ds|True|HIT_CALL_EYE_up|scale|85	7.11662	0.0711662	0.954545	0.635953	0.610236	725	31	5	31	0.993151	0.5	0.746575	0.106081	0.627487	0.00627487	0.909091	0.0755736	0.0645669	179	14	4	1	0.978142	0.0666667	0.522404	TRUE	Random Forest	Descriptors	TRUE	EYE	85
None|rf_|42|fp|False|HIT_CALL_YSE_up|None|5120	6.42664	0.0642664	0.414141	0.212847	0.0988524	234	4	460	94	0.337176	0.959184	0.64818	0.11989	2.08142	0.0208142	0.328283	0.0731141	0.0300552	44	4	129	21	0.254335	0.84	0.547168	FALSE	Random Forest	Fingerprints	FALSE	YSE	5120
scale|lg_|42|ds|True|HIT_CALL_TRUN_up|scale|68	2.58838	0.0258838	0.895202	0.202275	0.198068	695	31	52	14	0.930388	0.311111	0.62075	0.0854586	0.953984	0.00953984	0.868687	0.0707003	0.0677291	170	9	17	2	0.909091	0.181818	0.545455	TRUE	Logistic Regression	Descriptors	TRUE	TRUN	68
None|lg_|42|fp|False|HIT_CALL_SOMI_up|None|5120	7.25054	0.0725054	0.994949	0.936868	0.934879	758	0	4	30	0.994751	1	0.997375	0.208254	0.601979	0.00601979	0.919192	0.0698042	0.0693302	181	7	9	1	0.952632	0.125	0.538816	FALSE	Logistic Regression	Fingerprints	FALSE	SOMI	5120
scale|rf_|42|ds|False|HIT_CALL_EYE_up|scale|135	8.73699	0.0873699	0.935606	0.576675	0.575696	701	22	29	40	0.960274	0.645161	0.802718	0.127089	0.87236	0.0087236	0.868687	0.0622951	0.0622951	170	13	13	2	0.928962	0.133333	0.531148	TRUE	Random Forest	Descriptors	FALSE	EYE	135
scale|lg_|42|ds|False|HIT_CALL_EYE_up|scale|135	8.20643	0.0820643	0.670455	0.312448	0.199374	474	5	256	57	0.649315	0.919355	0.784335	0.0741072	1.3468	0.013468	0.560606	0.0512148	0.0297398	103	7	80	8	0.562842	0.533333	0.548087	TRUE	Logistic Regression	Descriptors	FALSE	EYE	135
scale|lg_|42|ds|True|HIT_CALL_PIG_up|scale|48	3.70753	0.0370753	0.933081	0.362576	0.356512	722	19	34	17	0.955026	0.472222	0.713624	0.312074	0.459137	0.00459137	0.90404	0.0461895	0.0456621	178	8	11	1	0.941799	0.111111	0.526455	TRUE	Logistic Regression	Descriptors	TRUE	PIG	48
scale|lg_|42|ds|False|HIT_CALL_YSE_up|scale|135	6.44513	0.0644513	0.453283	0.20488	0.105456	270	9	424	89	0.389049	0.908163	0.648606	0.0904654	1.49475	0.0149475	0.454545	0.0456023	0.0266727	74	9	99	16	0.427746	0.64	0.533873	TRUE	Logistic Regression	Descriptors	FALSE	YSE	135
None|lg_|42|fp|False|HIT_CALL_PFIN_up|None|5120	10.2279	0.102279	0.996212	0.964903	0.964288	746	0	3	43	0.995995	1	0.997997	0.159847	0.448934	0.00448934	0.90404	0.0447493	0.0446927	178	10	9	1	0.951872	0.0909091	0.52139	FALSE	Logistic Regression	Fingerprints	FALSE	PFIN	5120
scale|lg_|42|ds|False|HIT_CALL_JAW_up|scale|135	-0.682966	-0.00682966	0.132576	-0.0572041	-0.00793598	24	6	681	81	0.0340426	0.931034	0.482539	0.0603352	0.3367	0.003367	0.126263	0.0438529	0.00383877	3	0	173	22	0.0170455	1	0.508523	TRUE	Logistic Regression	Descriptors	FALSE	JAW	135
None|rf_|42|ds|True|HIT_CALL_MORT_up|None|43	6.47179	0.0647179	0.914894	0.488732	0.431959	701	62	6	30	0.991513	0.326087	0.6588	0.222735	0.425	0.00425	0.87	0.0426644	0.0316574	173	22	4	1	0.977401	0.0434783	0.51044	FALSE	Random Forest	Descriptors	TRUE	MORT	43
scale|lg_|42|ds|False|HIT_CALL_TRUN_up|scale|135	5.28581	0.0528581	0.541667	0.228407	0.103402	385	1	362	44	0.515395	0.977778	0.746586	0.117485	0.897868	0.00897868	0.540404	0.039296	0.0191617	101	5	86	6	0.540107	0.545455	0.542781	TRUE	Logistic Regression	Descriptors	FALSE	TRUN	135
scale|lg_|42|ds|True|HIT_CALL_TR_up|scale|98	6.58032	0.0658032	0.852273	0.333809	0.308168	639	26	91	36	0.875342	0.580645	0.727994	0.145003	0.744822	0.00744822	0.808081	0.0392151	0.0373593	157	13	25	3	0.862637	0.1875	0.525069	TRUE	Logistic Regression	Descriptors	TRUE	TR	98
None|rf_|42|fp|False|HIT_CALL_TR_up|None|5120	5.40123	0.0540123	0.436869	0.209314	0.0875199	285	1	445	61	0.390411	0.983871	0.687141	0.0782439	0.989695	0.00989695	0.40404	0.0375301	0.0163355	69	5	113	11	0.379121	0.6875	0.53331	FALSE	Random Forest	Fingerprints	FALSE	TR	5120
None|lg_|42|fp|False|HIT_CALL_TR_up|None|5120	14.3123	0.143123	0.992424	0.950932	0.949729	724	0	6	62	0.991781	1	0.99589	0.198573	0.357106	0.00357106	0.888889	0.0332721	0.0311388	175	15	7	1	0.961538	0.0625	0.512019	FALSE	Logistic Regression	Fingerprints	FALSE	TR	5120
None|rf_|42|fp|False|HIT_CALL_EYE_up|None|5120	5.72199	0.0572199	0.47096	0.217619	0.0976016	313	2	417	60	0.428767	0.967742	0.698255	0.0714203	0.70401	0.0070401	0.348485	0.0286842	0.0106902	58	4	125	11	0.31694	0.733333	0.525137	FALSE	Random Forest	Fingerprints	FALSE	EYE	5120
None|rf_|42|ds|False|HIT_CALL_TR_up|None|204	9.59341	0.0959341	0.949495	0.65521	0.655112	709	19	21	43	0.971233	0.693548	0.832391	0.122341	0.275482	0.00275482	0.883838	0.0242631	0.023166	174	15	8	1	0.956044	0.0625	0.509272	FALSE	Random Forest	Descriptors	FALSE	TR	204
scale|lg_|42|ds|True|HIT_CALL_YSE_up|scale|91	10.2164	0.102164	0.728535	0.329398	0.273438	504	25	190	73	0.726225	0.744898	0.735561	0.0949018	0.428528	0.00428528	0.651515	0.0140369	0.0121475	121	17	52	8	0.699422	0.32	0.509711	TRUE	Logistic Regression	Descriptors	TRUE	YSE	91
scale|lg_|42|ds|False|HIT_CALL_SOMI_up|scale|135	6.15052	0.0615052	0.849747	0.412188	0.290451	643	0	119	30	0.843832	1	0.921916	0.156131	0.224467	0.00224467	0.757576	0.0137102	0.00917431	148	6	42	2	0.778947	0.25	0.514474	TRUE	Logistic Regression	Descriptors	FALSE	SOMI	135
scale|rf_|42|ds|True|HIT_CALL_CFIN_up|scale|6	3.9862	0.039862	0.915404	0.335116	0.320285	706	19	48	19	0.93634	0.5	0.71817	0.0850479	0.0918274	0.000918274	0.868687	0.00729325	0.00694444	171	9	17	1	0.909574	0.1	0.504787	TRUE	Random Forest	Descriptors	TRUE	CFIN	6
None|rf_|42|ds|False|HIT_CALL_EYE_up|None|204	9.45949	0.0945949	0.954545	0.675879	0.675439	714	20	16	42	0.978082	0.677419	0.827751	0.135849	0.0918274	0.000918274	0.873737	0.00727201	0.00722022	172	14	11	1	0.939891	0.0666667	0.503279	FALSE	Random Forest	Descriptors	FALSE	EYE	204
scale|lg_|42|ds|False|HIT_CALL_PE_up|scale|135	-4.30211e-14	-4.30211e-16	0.117424	0	0	0	0	699	93	0	1	0.5	0.0372575	-1.66533e-14	-1.66533e-16	0.116162	0	0	0	0	175	23	0	1	0.5	TRUE	Logistic Regression	Descriptors	FALSE	PE	135
scale|lg_|42|ds|True|HIT_CALL_PE_up|scale|66	0.0889578	0.000889578	0.121212	0.0224918	0.00101125	3	0	696	93	0.00429185	1	0.502146	0.0541382	-1.66533e-14	-1.66533e-16	0.116162	0	0	0	0	175	23	0	1	0.5	TRUE	Logistic Regression	Descriptors	TRUE	PE	66
None|nn_|42|fp|False|HIT_CALL_YSE_up|None|5120	-3.33067e-14	-3.33067e-16	0.876263	0	0	694	98	0	0	1	0	0.5	0	-6.66134e-14	-6.66134e-16	0.873737	0	0	173	25	0	0	1	0	0.5	FALSE	Neural networks	Fingerprints	FALSE	YSE	5120
scale|nn_|42|ds|False|HIT_CALL_YSE_up|scale|135	-3.33067e-14	-3.33067e-16	0.876263	0	0	694	98	0	0	1	0	0.5	0.0135692	-6.66134e-14	-6.66134e-16	0.873737	0	0	173	25	0	0	1	0	0.5	TRUE	Neural networks	Descriptors	FALSE	YSE	135
scale|nn_|42|ds|True|HIT_CALL_YSE_up|scale|135	-3.33067e-14	-3.33067e-16	0.876263	0	0	694	98	0	0	1	0	0.5	0.0135692	-6.66134e-14	-6.66134e-16	0.873737	0	0	173	25	0	0	1	0	0.5	TRUE	Neural networks	Descriptors	TRUE	YSE	135
scale|nn_|42|ds|False|HIT_CALL_MORT_up|scale|136	-4.44089e-14	-4.44089e-16	0.884856	0	0	707	92	0	0	1	0	0.5	0	0	0	0.885	0	0	177	23	0	0	1	0	0.5	TRUE	Neural networks	Descriptors	FALSE	MORT	136
scale|nn_|42|ds|True|HIT_CALL_MORT_up|scale|136	-4.44089e-14	-4.44089e-16	0.884856	0	0	707	92	0	0	1	0	0.5	0	0	0	0.885	0	0	177	23	0	0	1	0	0.5	TRUE	Neural networks	Descriptors	TRUE	MORT	136
None|nn_|42|fp|False|HIT_CALL_JAW_up|None|5120	-1.11022e-14	-1.11022e-16	0.890152	0	0	705	87	0	0	1	0	0.5	0.0653093	-8.88178e-14	-8.88178e-16	0.888889	0	0	176	22	0	0	1	0	0.5	FALSE	Neural networks	Fingerprints	FALSE	JAW	5120
None|nn_|42|fp|False|HIT_CALL_AXIS_up|None|5120	-4.44089e-14	-4.44089e-16	0.891414	0	0	706	86	0	0	1	0	0.5	0.0661653	-8.88178e-14	-8.88178e-16	0.888889	0	0	176	22	0	0	1	0	0.5	FALSE	Neural networks	Fingerprints	FALSE	AXIS	5120
None|nn_|42|fp|False|HIT_CALL_SNOU_up|None|5120	-4.44089e-14	-4.44089e-16	0.891414	0	0	706	86	0	0	1	0	0.5	0.0337316	-8.88178e-14	-8.88178e-16	0.893939	0	0	177	21	0	0	1	0	0.5	FALSE	Neural networks	Fingerprints	FALSE	SNOU	5120
scale|nn_|42|ds|False|HIT_CALL_SNOU_up|scale|135	-4.44089e-14	-4.44089e-16	0.891414	0	0	706	86	0	0	1	0	0.5	0.0332469	-8.88178e-14	-8.88178e-16	0.893939	0	0	177	21	0	0	1	0	0.5	TRUE	Neural networks	Descriptors	FALSE	SNOU	135
scale|nn_|42|ds|True|HIT_CALL_SNOU_up|scale|135	-4.44089e-14	-4.44089e-16	0.891414	0	0	706	86	0	0	1	0	0.5	0.0332469	-8.88178e-14	-8.88178e-16	0.893939	0	0	177	21	0	0	1	0	0.5	TRUE	Neural networks	Descriptors	TRUE	SNOU	135
scale|lg_|42|ds|True|HIT_CALL_PFIN_up|scale|83	3.86568	0.0386568	0.907828	0.304472	0.295477	700	24	49	19	0.934579	0.44186	0.68822	0.128441	-6.66134e-14	-6.66134e-16	0.863636	0	0	170	10	17	1	0.909091	0.0909091	0.5	TRUE	Logistic Regression	Descriptors	TRUE	PFIN	83
None|nn_|42|fp|False|HIT_CALL_EYE_up|None|5120	-6.66134e-14	-6.66134e-16	0.921717	0	0	730	62	0	0	1	0	0.5	0	-2.22045e-14	-2.22045e-16	0.924242	0	0	183	15	0	0	1	0	0.5	FALSE	Neural networks	Fingerprints	FALSE	EYE	5120
None|nn_|42|fp|False|HIT_CALL_TR_up|None|5120	-6.66134e-14	-6.66134e-16	0.921717	0	0	730	62	0	0	1	0	0.5	0	-2.22045e-14	-2.22045e-16	0.919192	0	0	182	16	0	0	1	0	0.5	FALSE	Neural networks	Fingerprints	FALSE	TR	5120
scale|nn_|42|ds|False|HIT_CALL_EYE_up|scale|135	-6.66134e-14	-6.66134e-16	0.921717	0	0	730	62	0	0	1	0	0.5	0.0110983	-2.22045e-14	-2.22045e-16	0.924242	0	0	183	15	0	0	1	0	0.5	TRUE	Neural networks	Descriptors	FALSE	EYE	135
scale|nn_|42|ds|False|HIT_CALL_TR_up|scale|135	-6.66134e-14	-6.66134e-16	0.921717	0	0	730	62	0	0	1	0	0.5	0	-2.22045e-14	-2.22045e-16	0.919192	0	0	182	16	0	0	1	0	0.5	TRUE	Neural networks	Descriptors	FALSE	TR	135
scale|nn_|42|ds|True|HIT_CALL_EYE_up|scale|135	-6.66134e-14	-6.66134e-16	0.921717	0	0	730	62	0	0	1	0	0.5	0.0110983	-2.22045e-14	-2.22045e-16	0.924242	0	0	183	15	0	0	1	0	0.5	TRUE	Neural networks	Descriptors	TRUE	EYE	135
scale|nn_|42|ds|True|HIT_CALL_TR_up|scale|135	-6.66134e-14	-6.66134e-16	0.921717	0	0	730	62	0	0	1	0	0.5	0	-2.22045e-14	-2.22045e-16	0.919192	0	0	182	16	0	0	1	0	0.5	TRUE	Neural networks	Descriptors	TRUE	TR	135
None|nn_|42|fp|False|HIT_CALL_BRAI_up|None|5120	-4.44089e-14	-4.44089e-16	0.939394	0	0	744	48	0	0	1	0	0.5	0	-4.44089e-14	-4.44089e-16	0.939394	0	0	186	12	0	0	1	0	0.5	FALSE	Neural networks	Fingerprints	FALSE	BRAI	5120
scale|nn_|42|ds|False|HIT_CALL_BRAI_up|scale|135	-4.44089e-14	-4.44089e-16	0.939394	0	0	744	48	0	0	1	0	0.5	0	-4.44089e-14	-4.44089e-16	0.939394	0	0	186	12	0	0	1	0	0.5	TRUE	Neural networks	Descriptors	FALSE	BRAI	135
scale|nn_|42|ds|True|HIT_CALL_BRAI_up|scale|135	-4.44089e-14	-4.44089e-16	0.939394	0	0	744	48	0	0	1	0	0.5	0	-4.44089e-14	-4.44089e-16	0.939394	0	0	186	12	0	0	1	0	0.5	TRUE	Neural networks	Descriptors	TRUE	BRAI	135
None|nn_|42|fp|False|HIT_CALL_TRUN_up|None|5120	-2.22045e-14	-2.22045e-16	0.943182	0	0	747	45	0	0	1	0	0.5	0	-4.44089e-14	-4.44089e-16	0.944444	0	0	187	11	0	0	1	0	0.5	FALSE	Neural networks	Fingerprints	FALSE	TRUN	5120
None|nn_|42|fp|False|HIT_CALL_PFIN_up|None|5120	-6.66134e-14	-6.66134e-16	0.945707	0	0	749	43	0	0	1	0	0.5	0	-4.44089e-14	-4.44089e-16	0.944444	0	0	187	11	0	0	1	0	0.5	FALSE	Neural networks	Fingerprints	FALSE	PFIN	5120
scale|nn_|42|ds|False|HIT_CALL_PFIN_up|scale|135	-6.66134e-14	-6.66134e-16	0.945707	0	0	749	43	0	0	1	0	0.5	0	-4.44089e-14	-4.44089e-16	0.944444	0	0	187	11	0	0	1	0	0.5	TRUE	Neural networks	Descriptors	FALSE	PFIN	135
scale|rf_|42|ds|False|HIT_CALL_TRUN_up|scale|135	0.476354	0.00476354	0.945707	0.205001	0.0806608	747	43	0	2	1	0.0444444	0.522222	0	-4.44089e-14	-4.44089e-16	0.944444	0	0	187	11	0	0	1	0	0.5	TRUE	Random Forest	Descriptors	FALSE	TRUN	135
scale|rf_|42|ds|True|HIT_CALL_TRUN_up|scale|135	0.476354	0.00476354	0.945707	0.205001	0.0806608	747	43	0	2	1	0.0444444	0.522222	0	-4.44089e-14	-4.44089e-16	0.944444	0	0	187	11	0	0	1	0	0.5	TRUE	Random Forest	Descriptors	TRUE	TRUN	135
None|rf_|42|ds|True|HIT_CALL_PFIN_up|None|59	1.63057	0.0163057	0.950758	0.322242	0.24876	746	36	3	7	0.995995	0.162791	0.579393	0.0435745	-4.44089e-14	-4.44089e-16	0.944444	0	0	187	11	0	0	1	0	0.5	FALSE	Random Forest	Descriptors	TRUE	PFIN	59
None|nn_|42|fp|False|HIT_CALL_CFIN_up|None|5120	0	0	0.95202	0	0	754	38	0	0	1	0	0.5	0	-5.55112e-14	-5.55112e-16	0.949495	0	0	188	10	0	0	1	0	0.5	FALSE	Neural networks	Fingerprints	FALSE	CFIN	5120
scale|nn_|42|ds|False|HIT_CALL_CFIN_up|scale|135	0	0	0.95202	0	0	754	38	0	0	1	0	0.5	0	-5.55112e-14	-5.55112e-16	0.949495	0	0	188	10	0	0	1	0	0.5	TRUE	Neural networks	Descriptors	FALSE	CFIN	135
scale|nn_|42|ds|True|HIT_CALL_CFIN_up|scale|135	0	0	0.95202	0	0	754	38	0	0	1	0	0.5	0	-5.55112e-14	-5.55112e-16	0.949495	0	0	188	10	0	0	1	0	0.5	TRUE	Neural networks	Descriptors	TRUE	CFIN	135
None|rf_|42|fp|False|HIT_CALL_CFIN_up|None|5120	0.240409	0.00240409	0.953283	0.158382	0.048942	754	37	0	1	1	0.0263158	0.513158	0	-5.55112e-14	-5.55112e-16	0.949495	0	0	188	10	0	0	1	0	0.5	FALSE	Random Forest	Fingerprints	FALSE	CFIN	5120
None|nn_|42|fp|False|HIT_CALL_PIG_up|None|5120	-5.55112e-14	-5.55112e-16	0.954545	0	0	756	36	0	0	1	0	0.5	0	-5.55112e-14	-5.55112e-16	0.954545	0	0	189	9	0	0	1	0	0.5	FALSE	Neural networks	Fingerprints	FALSE	PIG	5120
scale|nn_|42|ds|False|HIT_CALL_PIG_up|scale|135	-5.55112e-14	-5.55112e-16	0.954545	0	0	756	36	0	0	1	0	0.5	0	-5.55112e-14	-5.55112e-16	0.954545	0	0	189	9	0	0	1	0	0.5	TRUE	Neural networks	Descriptors	FALSE	PIG	135
scale|nn_|42|ds|True|HIT_CALL_PIG_up|scale|135	-5.55112e-14	-5.55112e-16	0.954545	0	0	756	36	0	0	1	0	0.5	0	-5.55112e-14	-5.55112e-16	0.954545	0	0	189	9	0	0	1	0	0.5	TRUE	Neural networks	Descriptors	TRUE	PIG	135
scale|rf_|42|ds|False|HIT_CALL_CFIN_up|scale|135	0.480818	0.00480818	0.954545	0.224128	0.095661	754	36	0	2	1	0.0526316	0.526316	0	-5.55112e-14	-5.55112e-16	0.949495	0	0	188	10	0	0	1	0	0.5	TRUE	Random Forest	Descriptors	FALSE	CFIN	135
None|nn_|42|fp|False|HIT_CALL_OTIC_up|None|5120	-3.33067e-14	-3.33067e-16	0.958333	0	0	759	33	0	0	1	0	0.5	0	-5.55112e-14	-5.55112e-16	0.959596	0	0	190	8	0	0	1	0	0.5	FALSE	Neural networks	Fingerprints	FALSE	OTIC	5120
None|rf_|42|ds|False|HIT_CALL_OTIC_up|None|204	-3.33067e-14	-3.33067e-16	0.958333	0	0	759	33	0	0	1	0	0.5	0	-5.55112e-14	-5.55112e-16	0.959596	0	0	190	8	0	0	1	0	0.5	FALSE	Random Forest	Descriptors	FALSE	OTIC	204
None|rf_|42|fp|False|HIT_CALL_OTIC_up|None|5120	-3.33067e-14	-3.33067e-16	0.958333	0	0	759	33	0	0	1	0	0.5	0	-5.55112e-14	-5.55112e-16	0.959596	0	0	190	8	0	0	1	0	0.5	FALSE	Random Forest	Fingerprints	FALSE	OTIC	5120
None|rf_|42|fp|False|HIT_CALL_PIG_up|None|5120	0.72314	0.0072314	0.958333	0.282574	0.147887	756	33	0	3	1	0.0833333	0.541667	0	-5.55112e-14	-5.55112e-16	0.954545	0	0	189	9	0	0	1	0	0.5	FALSE	Random Forest	Fingerprints	FALSE	PIG	5120
scale|nn_|42|ds|False|HIT_CALL_OTIC_up|scale|135	-3.33067e-14	-3.33067e-16	0.958333	0	0	759	33	0	0	1	0	0.5	0	-5.55112e-14	-5.55112e-16	0.959596	0	0	190	8	0	0	1	0	0.5	TRUE	Neural networks	Descriptors	FALSE	OTIC	135
scale|nn_|42|ds|True|HIT_CALL_OTIC_up|scale|135	-3.33067e-14	-3.33067e-16	0.958333	0	0	759	33	0	0	1	0	0.5	0	-5.55112e-14	-5.55112e-16	0.959596	0	0	190	8	0	0	1	0	0.5	TRUE	Neural networks	Descriptors	TRUE	OTIC	135
scale|rf_|42|ds|False|HIT_CALL_OTIC_up|scale|135	-3.33067e-14	-3.33067e-16	0.958333	0	0	759	33	0	0	1	0	0.5	0	-5.55112e-14	-5.55112e-16	0.959596	0	0	190	8	0	0	1	0	0.5	TRUE	Random Forest	Descriptors	FALSE	OTIC	135
scale|rf_|42|ds|True|HIT_CALL_OTIC_up|scale|135	-3.33067e-14	-3.33067e-16	0.958333	0	0	759	33	0	0	1	0	0.5	0	-5.55112e-14	-5.55112e-16	0.959596	0	0	190	8	0	0	1	0	0.5	TRUE	Random Forest	Descriptors	TRUE	OTIC	135
None|nn_|42|fp|False|HIT_CALL_SOMI_up|None|5120	-1.11022e-14	-1.11022e-16	0.962121	0	0	762	30	0	0	1	0	0.5	0	-5.55112e-14	-5.55112e-16	0.959596	0	0	190	8	0	0	1	0	0.5	FALSE	Neural networks	Fingerprints	FALSE	SOMI	5120
None|rf_|42|ds|True|HIT_CALL_OTIC_up|None|42	0.968013	0.00968013	0.963384	0.341689	0.209091	759	29	0	4	1	0.121212	0.560606	0	-5.55112e-14	-5.55112e-16	0.959596	0	0	190	8	0	0	1	0	0.5	FALSE	Random Forest	Descriptors	TRUE	OTIC	42
None|rf_|42|ds|False|HIT_CALL_CFIN_up|None|204	2.40409	0.0240409	0.964646	0.503722	0.404767	754	28	0	10	1	0.263158	0.631579	0.0490414	-5.55112e-14	-5.55112e-16	0.949495	0	0	188	10	0	0	1	0	0.5	FALSE	Random Forest	Descriptors	FALSE	CFIN	204
None|rf_|42|ds|False|HIT_CALL_PIG_up|None|204	1.92837	0.0192837	0.964646	0.46291	0.352941	756	28	0	8	1	0.222222	0.611111	0	-5.55112e-14	-5.55112e-16	0.954545	0	0	189	9	0	0	1	0	0.5	FALSE	Random Forest	Descriptors	FALSE	PIG	204
None|rf_|42|ds|True|HIT_CALL_PIG_up|None|93	1.92837	0.0192837	0.964646	0.46291	0.352941	756	28	0	8	1	0.222222	0.611111	0	-5.55112e-14	-5.55112e-16	0.954545	0	0	189	9	0	0	1	0	0.5	FALSE	Random Forest	Descriptors	TRUE	PIG	93
None|rf_|42|fp|False|HIT_CALL_SOMI_up|None|5120	0.48592	0.0048592	0.964646	0.253582	0.120837	762	28	0	2	1	0.0666667	0.533333	0	-5.55112e-14	-5.55112e-16	0.959596	0	0	190	8	0	0	1	0	0.5	FALSE	Random Forest	Fingerprints	FALSE	SOMI	5120
scale|rf_|42|ds|False|HIT_CALL_SOMI_up|scale|135	0.72888	0.0072888	0.965909	0.31077	0.176144	762	27	0	3	1	0.1	0.55	0	-5.55112e-14	-5.55112e-16	0.959596	0	0	190	8	0	0	1	0	0.5	TRUE	Random Forest	Descriptors	FALSE	SOMI	135
scale|rf_|42|ds|True|HIT_CALL_PIG_up|scale|43	2.39899	0.0239899	0.965909	0.492056	0.413043	755	26	1	10	0.998677	0.277778	0.638228	0.11398	-5.55112e-14	-5.55112e-16	0.954545	0	0	189	9	0	0	1	0	0.5	TRUE	Random Forest	Descriptors	TRUE	PIG	43
scale|rf_|42|ds|True|HIT_CALL_SOMI_up|scale|71	0.72888	0.0072888	0.965909	0.31077	0.176144	762	27	0	3	1	0.1	0.55	0	-5.55112e-14	-5.55112e-16	0.959596	0	0	190	8	0	0	1	0	0.5	TRUE	Random Forest	Descriptors	TRUE	SOMI	71
None|nn_|42|fp|False|HIT_CALL_SWIM_up|None|5120	-1.11022e-14	-1.11022e-16	0.967172	0	0	766	26	0	0	1	0	0.5	0	-7.77156e-14	-7.77156e-16	0.969697	0	0	192	6	0	0	1	0	0.5	FALSE	Neural networks	Fingerprints	FALSE	SWIM	5120
None|rf_|42|ds|False|HIT_CALL_SOMI_up|None|204	0.97184	0.0097184	0.967172	0.359074	0.228417	762	26	0	4	1	0.133333	0.566667	0	-5.55112e-14	-5.55112e-16	0.959596	0	0	190	8	0	0	1	0	0.5	FALSE	Random Forest	Descriptors	FALSE	SOMI	204
None|rf_|42|ds|False|HIT_CALL_SWIM_up|None|204	-1.11022e-14	-1.11022e-16	0.967172	0	0	766	26	0	0	1	0	0.5	0	-7.77156e-14	-7.77156e-16	0.969697	0	0	192	6	0	0	1	0	0.5	FALSE	Random Forest	Descriptors	FALSE	SWIM	204
None|rf_|42|ds|True|HIT_CALL_SOMI_up|None|56	0.97184	0.0097184	0.967172	0.359074	0.228417	762	26	0	4	1	0.133333	0.566667	0.05699	-5.55112e-14	-5.55112e-16	0.959596	0	0	190	8	0	0	1	0	0.5	FALSE	Random Forest	Descriptors	TRUE	SOMI	56
scale|nn_|42|ds|False|HIT_CALL_SWIM_up|scale|135	-1.11022e-14	-1.11022e-16	0.967172	0	0	766	26	0	0	1	0	0.5	0	-7.77156e-14	-7.77156e-16	0.969697	0	0	192	6	0	0	1	0	0.5	TRUE	Neural networks	Descriptors	FALSE	SWIM	135
scale|nn_|42|ds|True|HIT_CALL_SWIM_up|scale|135	-1.11022e-14	-1.11022e-16	0.967172	0	0	766	26	0	0	1	0	0.5	0	-7.77156e-14	-7.77156e-16	0.969697	0	0	192	6	0	0	1	0	0.5	TRUE	Neural networks	Descriptors	TRUE	SWIM	135
scale|rf_|42|ds|True|HIT_CALL_SWIM_up|scale|6	-1.11022e-14	-1.11022e-16	0.967172	0	0	766	26	0	0	1	0	0.5	0	-7.77156e-14	-7.77156e-16	0.969697	0	0	192	6	0	0	1	0	0.5	TRUE	Random Forest	Descriptors	TRUE	SWIM	6
None|rf_|42|ds|True|HIT_CALL_SWIM_up|None|104	0.244235	0.00244235	0.968434	0.192992	0.071817	766	25	0	1	1	0.0384615	0.519231	0	-7.77156e-14	-7.77156e-16	0.969697	0	0	192	6	0	0	1	0	0.5	FALSE	Random Forest	Descriptors	TRUE	SWIM	104
scale|rf_|42|ds|False|HIT_CALL_SWIM_up|scale|135	0.244235	0.00244235	0.968434	0.192992	0.071817	766	25	0	1	1	0.0384615	0.519231	0	-7.77156e-14	-7.77156e-16	0.969697	0	0	192	6	0	0	1	0	0.5	TRUE	Random Forest	Descriptors	FALSE	SWIM	135
None|rf_|42|fp|False|HIT_CALL_SWIM_up|None|5120	0.488471	0.00488471	0.969697	0.273105	0.138818	766	24	0	2	1	0.0769231	0.538462	0	-7.77156e-14	-7.77156e-16	0.969697	0	0	192	6	0	0	1	0	0.5	FALSE	Random Forest	Fingerprints	FALSE	SWIM	5120
scale|rf_|42|ds|False|HIT_CALL_PIG_up|scale|135	4.07484	0.0407484	0.973485	0.639223	0.605802	754	19	2	17	0.997354	0.472222	0.734788	0.05699	-5.55112e-14	-5.55112e-16	0.954545	0	0	189	9	0	0	1	0	0.5	TRUE	Random Forest	Descriptors	FALSE	PIG	135
None|nn_|42|fp|False|HIT_CALL_CIRC_up|None|5120	-3.33067e-14	-3.33067e-16	0.982323	0	0	778	14	0	0	1	0	0.5	0	-7.77156e-14	-7.77156e-16	0.979798	0	0	194	4	0	0	1	0	0.5	FALSE	Neural networks	Fingerprints	FALSE	CIRC	5120
None|rf_|42|fp|False|HIT_CALL_CIRC_up|None|5120	-3.33067e-14	-3.33067e-16	0.982323	0	0	778	14	0	0	1	0	0.5	0	-7.77156e-14	-7.77156e-16	0.979798	0	0	194	4	0	0	1	0	0.5	FALSE	Random Forest	Fingerprints	FALSE	CIRC	5120
scale|nn_|42|ds|False|HIT_CALL_CIRC_up|scale|135	-3.33067e-14	-3.33067e-16	0.982323	0	0	778	14	0	0	1	0	0.5	0	-7.77156e-14	-7.77156e-16	0.979798	0	0	194	4	0	0	1	0	0.5	TRUE	Neural networks	Descriptors	FALSE	CIRC	135
scale|nn_|42|ds|True|HIT_CALL_CIRC_up|scale|135	-3.33067e-14	-3.33067e-16	0.982323	0	0	778	14	0	0	1	0	0.5	0	-7.77156e-14	-7.77156e-16	0.979798	0	0	194	4	0	0	1	0	0.5	TRUE	Neural networks	Descriptors	TRUE	CIRC	135
scale|rf_|42|ds|False|HIT_CALL_CIRC_up|scale|135	-3.33067e-14	-3.33067e-16	0.982323	0	0	778	14	0	0	1	0	0.5	0	-7.77156e-14	-7.77156e-16	0.979798	0	0	194	4	0	0	1	0	0.5	TRUE	Random Forest	Descriptors	FALSE	CIRC	135
scale|rf_|42|ds|True|HIT_CALL_CIRC_up|scale|135	-3.33067e-14	-3.33067e-16	0.982323	0	0	778	14	0	0	1	0	0.5	0	-7.77156e-14	-7.77156e-16	0.979798	0	0	194	4	0	0	1	0	0.5	TRUE	Random Forest	Descriptors	TRUE	CIRC	135
None|rf_|42|ds|False|HIT_CALL_CIRC_up|None|204	0.248061	0.00248061	0.983586	0.265056	0.131286	778	13	0	1	1	0.0714286	0.535714	0	-7.77156e-14	-7.77156e-16	0.979798	0	0	194	4	0	0	1	0	0.5	FALSE	Random Forest	Descriptors	FALSE	CIRC	204
None|rf_|42|ds|True|HIT_CALL_CIRC_up|None|204	0.248061	0.00248061	0.983586	0.265056	0.131286	778	13	0	1	1	0.0714286	0.535714	0	-7.77156e-14	-7.77156e-16	0.979798	0	0	194	4	0	0	1	0	0.5	FALSE	Random Forest	Descriptors	TRUE	CIRC	204
scale|lg_|42|ds|False|HIT_CALL_CIRC_up|scale|135	0.248061	0.00248061	0.983586	0.265056	0.131286	778	13	0	1	1	0.0714286	0.535714	0.0606026	-7.77156e-14	-7.77156e-16	0.979798	0	0	194	4	0	0	1	0	0.5	TRUE	Logistic Regression	Descriptors	FALSE	CIRC	135
scale|lg_|42|ds|True|HIT_CALL_CIRC_up|scale|135	0.248061	0.00248061	0.983586	0.265056	0.131286	778	13	0	1	1	0.0714286	0.535714	0.0606026	-7.77156e-14	-7.77156e-16	0.979798	0	0	194	4	0	0	1	0	0.5	TRUE	Logistic Regression	Descriptors	TRUE	CIRC	135
None|nn_|42|fp|False|HIT_CALL_NC_up|None|5120	-3.33067e-14	-3.33067e-16	0.987374	0	0	782	10	0	0	1	0	0.5	0	-8.88178e-14	-8.88178e-16	0.984848	0	0	195	3	0	0	1	0	0.5	FALSE	Neural networks	Fingerprints	FALSE	NC	5120
None|rf_|42|ds|False|HIT_CALL_NC_up|None|204	-3.33067e-14	-3.33067e-16	0.987374	0	0	782	10	0	0	1	0	0.5	0	-8.88178e-14	-8.88178e-16	0.984848	0	0	195	3	0	0	1	0	0.5	FALSE	Random Forest	Descriptors	FALSE	NC	204
None|rf_|42|ds|True|HIT_CALL_NC_up|None|204	-3.33067e-14	-3.33067e-16	0.987374	0	0	782	10	0	0	1	0	0.5	0	-8.88178e-14	-8.88178e-16	0.984848	0	0	195	3	0	0	1	0	0.5	FALSE	Random Forest	Descriptors	TRUE	NC	204
None|rf_|42|fp|False|HIT_CALL_NC_up|None|5120	-3.33067e-14	-3.33067e-16	0.987374	0	0	782	10	0	0	1	0	0.5	0	-8.88178e-14	-8.88178e-16	0.984848	0	0	195	3	0	0	1	0	0.5	FALSE	Random Forest	Fingerprints	FALSE	NC	5120
scale|lg_|42|ds|True|HIT_CALL_NC_up|scale|42	-3.33067e-14	-3.33067e-16	0.987374	0	0	782	10	0	0	1	0	0.5	0	-8.88178e-14	-8.88178e-16	0.984848	0	0	195	3	0	0	1	0	0.5	TRUE	Logistic Regression	Descriptors	TRUE	NC	42
scale|nn_|42|ds|False|HIT_CALL_NC_up|scale|135	-3.33067e-14	-3.33067e-16	0.987374	0	0	782	10	0	0	1	0	0.5	0.0676918	-8.88178e-14	-8.88178e-16	0.984848	0	0	195	3	0	0	1	0	0.5	TRUE	Neural networks	Descriptors	FALSE	NC	135
scale|nn_|42|ds|True|HIT_CALL_NC_up|scale|135	-3.33067e-14	-3.33067e-16	0.987374	0	0	782	10	0	0	1	0	0.5	0.0676918	-8.88178e-14	-8.88178e-16	0.984848	0	0	195	3	0	0	1	0	0.5	TRUE	Neural networks	Descriptors	TRUE	NC	135
scale|rf_|42|ds|False|HIT_CALL_NC_up|scale|135	-3.33067e-14	-3.33067e-16	0.987374	0	0	782	10	0	0	1	0	0.5	0	-8.88178e-14	-8.88178e-16	0.984848	0	0	195	3	0	0	1	0	0.5	TRUE	Random Forest	Descriptors	FALSE	NC	135
scale|rf_|42|ds|True|HIT_CALL_NC_up|scale|135	-3.33067e-14	-3.33067e-16	0.987374	0	0	782	10	0	0	1	0	0.5	0	-8.88178e-14	-8.88178e-16	0.984848	0	0	195	3	0	0	1	0	0.5	TRUE	Random Forest	Descriptors	TRUE	NC	135
None|lg_|42|fp|False|HIT_CALL_CIRC_up|None|5120	1.73197	0.0173197	0.989899	0.657208	0.631628	777	7	1	7	0.998715	0.5	0.749357	0.0742858	-7.77156e-14	-7.77156e-16	0.979798	0	0	194	4	0	0	1	0	0.5	FALSE	Logistic Regression	Fingerprints	FALSE	CIRC	5120
None|lg_|42|fp|False|HIT_CALL_NC_up|None|5120	2.49337	0.0249337	1	1	1	782	0	0	10	1	1	1	0	-8.88178e-14	-8.88178e-16	0.984848	0	0	195	3	0	0	1	0	0.5	FALSE	Logistic Regression	Fingerprints	FALSE	NC	5120
scale|lg_|42|ds|True|HIT_CALL_SOMI_up|scale|88	5.04285	0.0504285	0.765152	0.298316	0.17677	578	2	184	28	0.75853	0.933333	0.845932	0.0770507	-0.10203	-0.0010203	0.717172	-0.00588749	-0.00362056	140	6	50	2	0.736842	0.25	0.493421	TRUE	Logistic Regression	Descriptors	TRUE	SOMI	88
None|rf_|42|ds|True|HIT_CALL_CFIN_up|None|86	2.87279	0.0287279	0.965909	0.528941	0.457314	753	26	1	12	0.998674	0.315789	0.657232	0.0490414	-0.0510152	-0.000510152	0.944444	-0.0164319	-0.00926784	187	10	1	0	0.994681	0	0.49734	FALSE	Random Forest	Descriptors	TRUE	CFIN	86
scale|nn_|42|ds|True|HIT_CALL_PFIN_up|scale|8	0.211394	0.00211394	0.944444	0.0759345	0.0366562	747	42	2	1	0.99733	0.0232558	0.510293	0.0437993	-0.0561167	-0.000561167	0.939394	-0.0172799	-0.00934579	186	11	1	0	0.994652	0	0.497326	TRUE	Neural networks	Descriptors	TRUE	PFIN	8
scale|nn_|42|ds|False|HIT_CALL_SOMI_up|scale|135	0.137741	0.00137741	0.949495	0.029533	0.0265487	751	29	11	1	0.985564	0.0333333	0.509449	0.0224161	-0.0816243	-0.000816243	0.949495	-0.0207279	-0.0164271	188	8	2	0	0.989474	0	0.494737	TRUE	Neural networks	Descriptors	FALSE	SOMI	135
scale|nn_|42|ds|True|HIT_CALL_SOMI_up|scale|135	0.137741	0.00137741	0.949495	0.029533	0.0265487	751	29	11	1	0.985564	0.0333333	0.509449	0.0224161	-0.0816243	-0.000816243	0.949495	-0.0207279	-0.0164271	188	8	2	0	0.989474	0	0.494737	TRUE	Neural networks	Descriptors	TRUE	SOMI	135
scale|nn_|42|ds|False|HIT_CALL_TRUN_up|scale|135	0.238177	0.00238177	0.944444	0.144866	0.0411095	747	44	0	1	1	0.0222222	0.511111	0.049029	-0.112233	-0.00112233	0.934343	-0.0244998	-0.0173913	185	11	2	0	0.989305	0	0.494652	TRUE	Neural networks	Descriptors	FALSE	TRUN	135
scale|nn_|42|ds|True|HIT_CALL_TRUN_up|scale|135	0.238177	0.00238177	0.944444	0.144866	0.0411095	747	44	0	1	1	0.0222222	0.511111	0.049029	-0.112233	-0.00112233	0.934343	-0.0244998	-0.0173913	185	11	2	0	0.989305	0	0.494652	TRUE	Neural networks	Descriptors	TRUE	TRUN	135
scale|rf_|42|ds|False|HIT_CALL_PFIN_up|scale|135	3.09088	0.0309088	0.960859	0.517576	0.441238	748	30	1	13	0.998665	0.302326	0.650495	0.0409596	-0.112233	-0.00112233	0.934343	-0.0244998	-0.0173913	185	11	2	0	0.989305	0	0.494652	TRUE	Random Forest	Descriptors	FALSE	PFIN	135
None|rf_|42|ds|True|HIT_CALL_JAW_up|None|25	5.986	0.05986	0.920455	0.501377	0.429395	702	60	3	27	0.995745	0.310345	0.653045	0.0218652	-0.112233	-0.00112233	0.883838	-0.0251896	-0.0097561	175	22	1	0	0.994318	0	0.497159	FALSE	Random Forest	Descriptors	TRUE	JAW	25
scale|lg_|42|ds|False|HIT_CALL_BRAI_up|scale|135	0.428528	0.00428528	0.938131	0.113376	0.0647773	741	46	3	2	0.995968	0.0416667	0.518817	0.0677104	-0.122436	-0.00122436	0.929293	-0.0256579	-0.0176211	184	12	2	0	0.989247	0	0.494624	TRUE	Logistic Regression	Descriptors	FALSE	BRAI	135
scale|lg_|42|ds|False|HIT_CALL_PFIN_up|scale|135	6.15785	0.0615785	0.911616	0.438991	0.410627	693	14	56	29	0.925234	0.674419	0.799826	0.120931	-0.392817	-0.00392817	0.828283	-0.0258155	-0.0234114	163	10	24	1	0.871658	0.0909091	0.481283	TRUE	Logistic Regression	Descriptors	FALSE	PFIN	135
scale|nn_|42|ds|False|HIT_CALL_PE_up|scale|135	0.372092	0.00372092	0.873737	0.0454831	0.0286261	689	90	10	3	0.985694	0.0322581	0.508976	0.0740165	-0.117335	-0.00117335	0.878788	-0.0258292	-0.00977476	174	23	1	0	0.994286	0	0.497143	TRUE	Neural networks	Descriptors	FALSE	PE	135
scale|nn_|42|ds|True|HIT_CALL_PE_up|scale|135	0.372092	0.00372092	0.873737	0.0454831	0.0286261	689	90	10	3	0.985694	0.0322581	0.508976	0.0740165	-0.117335	-0.00117335	0.878788	-0.0258292	-0.00977476	174	23	1	0	0.994286	0	0.497143	TRUE	Neural networks	Descriptors	TRUE	PE	135
scale|lg_|42|ds|False|HIT_CALL_CFIN_up|scale|135	0.73143	0.0073143	0.933081	0.101903	0.0985311	735	34	19	4	0.974801	0.105263	0.540032	0.119572	-0.204061	-0.00204061	0.929293	-0.0331169	-0.0297177	184	10	4	0	0.978723	0	0.489362	TRUE	Logistic Regression	Descriptors	FALSE	CFIN	135
scale|lg_|42|ds|True|HIT_CALL_CFIN_up|scale|135	0.73143	0.0073143	0.933081	0.101903	0.0985311	735	34	19	4	0.974801	0.105263	0.540032	0.119572	-0.204061	-0.00204061	0.929293	-0.0331169	-0.0297177	184	10	4	0	0.978723	0	0.489362	TRUE	Logistic Regression	Descriptors	TRUE	CFIN	135
None|rf_|42|ds|False|HIT_CALL_PFIN_up|None|204	3.89533	0.0389533	0.95202	0.457644	0.448084	737	26	12	17	0.983979	0.395349	0.689664	0.0520026	-0.224467	-0.00224467	0.924242	-0.0348261	-0.0305344	183	11	4	0	0.97861	0	0.489305	FALSE	Random Forest	Descriptors	FALSE	PFIN	204
scale|nn_|42|ds|False|HIT_CALL_AXIS_up|scale|135	0.735894	0.00735894	0.888889	0.105921	0.0621165	700	82	6	4	0.991501	0.0465116	0.519007	0.0546966	-0.224467	-0.00224467	0.878788	-0.0357143	-0.0188679	174	22	2	0	0.988636	0	0.494318	TRUE	Neural networks	Descriptors	FALSE	AXIS	135
scale|nn_|42|ds|True|HIT_CALL_AXIS_up|scale|135	0.735894	0.00735894	0.888889	0.105921	0.0621165	700	82	6	4	0.991501	0.0465116	0.519007	0.0546966	-0.224467	-0.00224467	0.878788	-0.0357143	-0.0188679	174	22	2	0	0.988636	0	0.494318	TRUE	Neural networks	Descriptors	TRUE	AXIS	135
scale|lg_|42|ds|False|HIT_CALL_PIG_up|scale|135	3.16804	0.0316804	0.949495	0.386205	0.385475	738	22	18	14	0.97619	0.388889	0.68254	0.209818	-0.275482	-0.00275482	0.924242	-0.0385758	-0.0377358	183	9	6	0	0.968254	0	0.484127	TRUE	Logistic Regression	Descriptors	FALSE	PIG	135
None|lg_|42|fp|False|HIT_CALL_OTIC_up|None|5120	7.97559	0.0797559	0.998737	0.984535	0.984416	758	0	1	33	0.998682	1	0.999341	0.120518	-0.285685	-0.00285685	0.924242	-0.0392826	-0.0391882	183	8	7	0	0.963158	0	0.481579	FALSE	Logistic Regression	Fingerprints	FALSE	OTIC	5120
None|rf_|42|ds|True|HIT_CALL_TR_up|None|29	7.62167	0.0762167	0.959596	0.681085	0.653543	727	29	3	33	0.99589	0.532258	0.764074	0.0711372	-0.326497	-0.00326497	0.89899	-0.0425749	-0.0334029	178	16	4	0	0.978022	0	0.489011	FALSE	Random Forest	Descriptors	TRUE	TR	29
None|nn_|42|fp|False|HIT_CALL_ActivityScore|None|5120	23.7415	0.237415	0.957447	0.856819	0.848007	648	33	1	117	0.998459	0.78	0.88923	0.150373	-0.37	-0.0037	0.805	-0.0478839	-0.0193413	161	37	2	0	0.98773	0	0.493865	FALSE	Neural networks	Fingerprints	FALSE	ActivityScore	5120
None|nn_|42|fp|False|HIT_CALL_PE_up|None|5120	17.5773	0.175773	0.981061	0.905956	0.902731	698	14	1	79	0.998569	0.849462	0.924016	0.00563851	-0.46934	-0.0046934	0.863636	-0.0520564	-0.0356451	171	23	4	0	0.977143	0	0.488571	FALSE	Neural networks	Fingerprints	FALSE	PE	5120
None|lg_|42|fp|False|HIT_CALL_SWIM_up|None|5120	5.51347	0.0551347	0.944444	0.559763	0.498099	724	2	42	24	0.94517	0.923077	0.934123	0.0823011	-0.520355	-0.00520355	0.883838	-0.0541764	-0.0468966	175	6	17	0	0.911458	0	0.455729	FALSE	Logistic Regression	Fingerprints	FALSE	SWIM	5120
scale|nn_|42|ds|False|HIT_CALL_JAW_up|scale|135	0.51079	0.0051079	0.877525	0.0548027	0.040036	691	83	14	4	0.980142	0.045977	0.513059	0.037102	-0.673401	-0.00673401	0.858586	-0.0625	-0.05	170	22	6	0	0.965909	0	0.482955	TRUE	Neural networks	Descriptors	FALSE	JAW	135
scale|nn_|42|ds|True|HIT_CALL_JAW_up|scale|135	0.51079	0.0051079	0.877525	0.0548027	0.040036	691	83	14	4	0.980142	0.045977	0.513059	0.037102	-0.673401	-0.00673401	0.858586	-0.0625	-0.05	170	22	6	0	0.965909	0	0.482955	TRUE	Neural networks	Descriptors	TRUE	JAW	135
scale|lg_|42|ds|False|HIT_CALL_NC_up|scale|135	1.74727	0.0174727	0.704545	0.16947	0.0558363	548	0	234	10	0.700767	1	0.850384	0.0534889	-0.887665	-0.00887665	0.691919	-0.079835	-0.0296675	137	3	58	0	0.702564	0	0.351282	TRUE	Logistic Regression	Descriptors	FALSE	NC	135
scale|lg_|42|ds|False|HIT_CALL_TR_up|scale|135	5.90629	0.0590629	0.863636	0.317899	0.302225	652	30	78	32	0.893151	0.516129	0.70464	0.1387	-1.22436	-0.0122436	0.843434	-0.0848876	-0.0848356	167	16	15	0	0.917582	0	0.458791	TRUE	Logistic Regression	Descriptors	FALSE	TR	135
