# Supplementary material for: Predictive Capability of QSAR Models Based on the CompTox Zebrafish Embryo Assays: An Imbalanced Classification Problem
Source: Molecules. 2021 Mar 15;26(6):1617. doi: 10.3390/molecules26061617 (PMC7998177; doi:10.3390/molecules26061617)
Supplement: Supplementary file 1 [file molecules-26-01617-s001.zip › Table_S2_Molecules_Lovric-et-al_final.xlsx]

## Sheet: Table S2
		permutation importance	permutation importance	permutation importance		permutation importance, %	permutation importance, %	permutation importance, %
Feature (Molecular descriptor)	Description	ActivityScore	JAW	MORT		ActivityScore	JAW	MORT
BertzCT	A topological index meant to quantify "complexity"			0.0065				0.65
Chi3v	From equations (5),(15) and (16) of Rev. Comp. Chem. vol 2, 367-422, (1991)			0.0085				0.85
EState_VSA1	EState VSA Descriptor 1 (-inf < x < -0.39)	0.0035				0.35
HeavyAtomCount	The number of heavy atoms a molecule			0.008				0.8
HeavyAtomMolWt	The average molecular weight of the molecule ignoring hydrogens			0.007				0.7
LabuteASA	Labute's Approximate Surface Area (ASA from MOE); ASA isaccessible surface area			0.0085				0.85
MaxAbsEStateIndex	Maximum absolute EState index	0.0045				0.45
MolLogP	Wildman-Crippen LogP value			0.008				0.8
MolWt	The average molecular weight of the molecule			0.0075				0.75
NOCount	The number of Nitrogens and Oxygens	0.013				1.3
NumHAcceptors	The number of Hydrogen Bond Acceptors	0.009				0.9
PEOE_VSA12	MOE Charge VSA Descriptor 12 ( 0.20 <= x < 0.25)	0.005				0.5
TPSA	The polar surface area of a molecule based upon fragments.			0.0065				0.65
fp1144			0.00555556				0.555556
fp1582			0.00555556				0.555556
fp1698			0.00555556				0.555556
fp1728			0.00656566				0.656566
fp2126			0.00505051				0.505051
fp2984			0.00505051				0.505051
fp326			0.00555556				0.555556
fp3818			0.00656566				0.656566
fp3924			0.00555556				0.555556
fp4218			0.00656566				0.656566
fr_Al_OH	Number of aliphatic hydroxyl groups	0.0025				0.25
fr_Ar_COO	Number of Aromatic carboxylic acide	0.0075				0.75
fr_COO	Number of carboxylic acids	0.006				0.6
fr_ester	Number of esters	0.003				0.3
fr_para_hydroxylation	Number of para-hydroxylation sites			0.006				0.6
fr_pyridine	Number of pyridine rings	0.01				1
pmi3	Third (largest) principal moment of inertia			0.006				0.6
