# Supplementary material for: Predictive Capability of QSAR Models Based on the CompTox Zebrafish Embryo Assays: An Imbalanced Classification Problem
Source: Molecules. 2021 Mar 15;26(6):1617. doi: 10.3390/molecules26061617 (PMC7998177; doi:10.3390/molecules26061617)
Supplement: Supplementary file 1 [file molecules-26-01617-s001.zip › Table_S3_Molecules_Lovric-et-al_final.xlsx]

## Sheet: Table S3
							N_Train = 80% of data								N_Test = 20% of data	N_Test = 20% of data		N_Test = 20% of data		N = 647 (test set, ref. 31)
									all 20 models, this study			all 20 models, this study				all 20 models, this study			all 20 models, this study
N (non-active), complete data set	N (active), complete data set			endpoint (acronym)	top models, this study		Real Accuracy Train (%)	MCC Train	MCC Train range	Kappa score Train	Balanced Accuracy Train	Balanced Accuracy Train range	MCC CV	Real Accuracy Test, %	MCC Test	MCC Test range	Kappa score Test	Balanced Accuracy Test	Balanced Accuracy Test range		N_Test
7238	321	this study		NR-AR	None|rf_|42|fp|False|NR-AR|None|5120		3.19772	0.61	0.6 - 0.84	0.55	0.7	0.72 - 0.85	0.57	4.6	0.71	0.68 - 0.71	0.7	0.79	0.77 - 0.80		1510
6931	355	this study		NR-AR-LBD	None|nn_|42|fp|False|NR-AR-LBD|None|5120		3.42492	0.71	0.58 - 0.71	0.68	0.77	0.75 - 0.77	0.63	3	0.63	0.51 - 0.63	0.6	0.73	0.70 - 0.72		1410
5160	1023	this study		SR-ARE	None|lg_|42|fp|False|SR-ARE|None|5120		19.9264	0.67	0.53 - 0.70	0.66	0.86	0.76 - 0.85	0.36	11	0.37	0.31 - 0.37	0.37	0.7	0.60 - 0.70		1237
5172	956	this study		SR-MMP	None|rf_|42|ds|False|SR-MMP|None|203		22.1463	0.83	0.61 - 0.90	0.83	0.92	0.82 - 0.97	0.62	14.4	0.57	0.43 - 0.57	0.57	0.77	0.69 - 0.78		1226
																				Note: Test sets are different in size and in compounds involved
				endpoint (acronym)		N (non-active), complete data set	N (active)	MCC Train			Balanced Accuracy Train				MCC Test			Balanced Accuracy Test		Balanced Accuracy Test, Challenge winner, ref. 36
Table 4 in ref. 32	32. Abdelaziz, A.; Spahn-Langguth, H.; Schramm, K.W.; Tetko, I. V. Consensus modeling for HTS assays using in silico descriptors calculates the best balanced accuracy in Tox21 challenge. Front. Environ. Sci. 2016, 4, 1–12, doi:10.3389/fenvs.2016.00002.	ref. 32		NR-AR		7238	321	0.322809			0.785				0.251381			0.752		0.736
Table 4 in ref. 32		ref. 32		NR-AR-LBD		6931	355	0.436374			0.838				0.0844908			0.592		0.65
Table 4 in ref. 32		ref. 32		SR-ARE		5160	1023	0.487133			0.799				0.360868			0.73		0.729
Table 4 in ref. 32		ref. 32		SR-MMP		5172	956	0.659522			0.882				0.589997			0.9		0.904
	ref. 32 and ref. 33 have the same data TEST set (N = 647 compounds)			endpoint (acronym)											MCC Test			Balanced Accuracy Test
Table 2 in ref. 33	33. Idakwo, G.; Thangapandian, S.; Luttrell, J.; Li, Y.; Wang, N.; Zhou, Z.; Hong, H.; Yang, B.; Zhang, C.; Gong, P. Structure–activity relationship-based chemical classification of highly imbalanced Tox21 datasets. J. Cheminform. 2020, 12, 1–19, doi:10.1186/s13321-020-00468-x.	ref. 33		NR-AR											0.2859			0.6443
Table 2 in ref. 33		ref. 33		NR-AR-LBD											0.1602			0.6124
Table 2 in ref. 33		ref. 33		SR-ARE											0.6177			0.8545
Table 2 in ref. 33		ref. 33		SR-MMP											0.5537			0.6665
	training set, 90% of all data (compounds); test set. 10% of all data			endpoint (acronym)											MCC Test_1 (Crit. 40)	MCC Test_2 (Crit. 1)		Balanced Accuracy Test_1 (Crit. 40)	Balanced Accuracy Test_2 (Crit. 1)
Table 1 in ref. 30	30. Kurosaki, K.; Wu, R.; Uesawa, Y. A toxicity prediction tool for potential agonist/antagonist activities in molecular initiating events based on chemical structures. Int. J. Mol. Sci. 2020, 21, 1–20, doi:10.3390/ijms21217853.	ref. 30		SR-ATAD5											0.272	0.395		0.796	0.795
Table 1 in ref. 30		ref. 30		SR-p53											0.356	0.458		0.827	0.799
Table 1 in ref. 30		ref. 30		SR-MMP											0.501	0.475		0.845	0.743
					this work		this work	this work		this work	this work		this work	this work	this work		this work	this work
					all remaining Tox21 models, this study		Real Accuracy Train = Delta Q2 Train, %	MCC Train		Kappa score Train	Balanced Accuracy Train		MCC CV	Real Accuracy Test = Delta Q2 Test, %	MCC Test		Kappa score Test	Balanced Accuracy Test
					None|rf_|42|ds|False|NR-AR|None|203		3.43658	0.6		0.57	0.72		0.56	4.6505	0.68		0.67	0.8
					None|rf_|42|ds|True|NR-AR|None|77		3.46969	0.61		0.57	0.72		0.53	4.52892	0.68		0.67	0.79
					None|nn_|42|fp|False|NR-AR|None|5120		4.46877	0.73		0.7	0.78		0.57	4.30753	0.71		0.68	0.77
					None|lg_|42|fp|False|NR-AR|None|5120		5.61834	0.84		0.82	0.85		0.57	4.30209	0.7		0.68	0.77
					None|rf_|42|fp|False|NR-AR-LBD|None|5120		3.29837	0.63		0.62	0.76		0.62	2.86052	0.6		0.57	0.72
					None|rf_|42|ds|False|NR-AR-LBD|None|203		3.52898	0.64		0.63	0.77		0.59	2.83688	0.55		0.53	0.72
					None|rf_|42|ds|True|NR-AR-LBD|None|32		3.33856	0.58		0.58	0.76		0.57	2.81797	0.51		0.5	0.72
					None|lg_|42|fp|False|NR-AR-LBD|None|5120		3.27709	0.66		0.64	0.75		0.63	2.59102	0.58		0.54	0.7
					None|rf_|42|fp|False|SR-ARE|None|5120		15.8088	0.53		0.52	0.79		0.3	10.0886	0.34		0.34	0.68
					None|rf_|42|ds|False|SR-ARE|None|203		19.1676	0.7		0.7	0.85		0.36	8.21321	0.35		0.34	0.65
					None|rf_|42|ds|True|SR-ARE|None|83		18.7532	0.54		0.48	0.84		0.35	11.0243	0.32		0.3	0.7
					None|nn_|42|fp|False|SR-ARE|None|5120		14.5082	0.66		0.63	0.76		0.27	5.29196	0.31		0.26	0.6
					None|rf_|42|fp|False|SR-MMP|None|5120		16.9771	0.61		0.6	0.82		0.46	12.5697	0.43		0.42	0.74
					None|rf_|42|ds|True|SR-MMP|None|53		22.1996	0.85		0.85	0.92		0.61	13.5052	0.57		0.56	0.76
					None|nn_|42|fp|False|SR-MMP|None|5120		22.7946	0.9		0.9	0.93		0.5	9.95	0.46		0.44	0.69
					None|lg_|42|fp|False|SR-MMP|None|5120		24.792	0.86		0.85	0.97		0.53	14.6248	0.49		0.49	0.78

## Sheet: Note on data sets_TableS3
Note on data sets used in comparative analysis in Table S3
The same endpoints and similar data sets as in our study were used in refs. 30, 32 and 33. However, different Training and Test sets were obtained. Reason: different structure cleaning strategy was applied, and different total numbers of compounds were obtained for each endpoint. In addition, in our study, we tend to have larger Test sets (> 1300 compounds) than in refs. 30, 32 and 33 (where Test…
Note on evaluation metrics used
MCC and Balanced Accuracy from other studies are reproduced or taken from references 30, 32, 33 and 36 and given in Table S3. The comparison with results obtained in this study are based on that evaluation metrics (MCC and Balanced Accuracy).

## Sheet: Descr. of endpoints in Tab S3
	Endpoints from This study and those from references 32, 33 (Table S2)
	AID	Molecular Initiating Events	Activity Type	from ref. 30. Kurosaki, K.; Wu, R.; Uesawa, Y. A toxicity prediction tool for potential agonist/antagonist activities in molecular initiating events based on chemical structures. Int. J. Mol. Sci. 2020, 21, 1–20, doi:10.3390/ijms21217853.
NR-AR	743040	Androgen receptor, full length	antagonist	NR - nuclear receptors (NRs) pathway; AR - The androgen receptor (AR), a nuclear hormone receptor, is significant in AR-dependent prostate cancer and other androgen-related diseases. EDCs and their interactions with steroid hormone receptors, such as AR, may disrupt normal endocrine function and interfere with metabolic homeostasis, reproduction, and developmental and behavioral functions [https:…	NR-AR	ARfull_ant
NR-AR-LBD	743053	androgen receptor lbd	agonist	NR - nuclear receptors (NRs) pathway; AR - The androgen receptor (AR), a nuclear hormone receptor, is significant in AR-dependent prostate cancer and other androgen-related diseases. EDCs and their interactions with steroid hormone receptors, such as AR, may disrupt normal endocrine function and interfere with metabolic homeostasis, reproduction, and developmental and behavioral functions [https:…	NR-AR-LBD	Arlbd_ago
SR-ARE	743219	Nuclear factor (erythroid-derived2)-like 2/antioxidant responsive lement	agonist	SR: stress response pathway; ARE: The Nrf2–ARE pathway is an intrinsic mechanism of defense against oxidative stress. Nuclear factor E2-related factor 2 (Nrf2) is a transcription factor that induces the expression of target genes involved in the amelioration of oxidative stress by binding to the antioxidant response element (ARE) [52]. Oxidative stress can activate various transcription factors i…	SR-ARE	ARE_ago
SR-MMP	720637	Mitochondrial membrane potential	disruptor	MMP: Mitochondrial membrane potential (MMP), a parameter for mitochondrial function, is generated by the mitochondrial electron transport chain that creates an electrochemical gradient. This gradient drives the synthesis of ATP, a crucial molecule for various cellular processes. MeasuringMMPin living cells is commonly performed to assess the e ect of chemicals on mitochondrial function [https://p…	SR-MMP	MMP_disr
	Endpoints from ref. 30
	AID	Molecular Initiating Events	Activity Type	from 30. Kurosaki, K.; Wu, R.; Uesawa, Y. A toxicity prediction tool for potential agonist/antagonist activities in molecular initiating events based on chemical structures. Int. J. Mol. Sci. 2020, 21, 1–20, doi:10.3390/ijms21217853.	Abbreviation
SR-ATAD5	720516	ATAD5	genotoxic inducer	ATAD5. Enhanced Level of Genome Instability Gene 1 (ELG1; human ATAD5) protein levels increase in response to various types of DNA damage. Thus, quantifying this activity can be used to identify the compounds that cause genetic stress [https://pubchem.ncbi.nlm.nih.gov/bioassay/720516].	ATAD5_ind	SR-ATAD5
SR-p53	720552	p53	agonist	p53. p53, a tumor suppressor protein, is activated following cellular insult, including DNA damage and other cellular stresses. The activation of p53 regulates cell fate by inducing DNA repair, cell cycle arrest, apoptosis, or cellular senescence. Therefore, the activation of p53 is a good indicator of DNA damage and other cellular stresses [https://pubchem.ncbi.nlm.nih.gov/bioassay/720516].	p53_ago	SR-p53
SR-MMP	720637	mitochondrial membrane potential	disruptor	MMP. Mitochondrial membrane potential (MMP), a parameter for mitochondrial function, is generated by the mitochondrial electron transport chain that creates an electrochemical gradient. This gradient drives the synthesis of ATP, a crucial molecule for various cellular processes. MeasuringMMPin living cells is commonly performed to assess the e ect of chemicals on mitochondrial function [https://p…	MMP_disr	SR-MMP
